# Supplementary material for: Factors Associated with Intention of Serbian Public Health Workers to Leave the Job: A Cross-Sectional, Population-Based Study
Source: Int J Environ Res Public Health. 2021 Oct 11;18(20):10652. doi: 10.3390/ijerph182010652 (PMC8535250; doi:10.3390/ijerph182010652)
Supplement: Supplementary file 1 [file ijerph-18-10652-s001.zip]

Archive with 1 entries (1 files):
- ijerph-1335500-supplementary.pdf
